# Supplementary material for: Computational Assessment of Spectral Heterogeneity within Fresh Glioblastoma Tissue Using Raman Spectroscopy and Machine Learning Algorithms
Source: Molecules. 2024 Feb 23;29(5):979. doi: 10.3390/molecules29050979 (PMC10935394; doi:10.3390/molecules29050979)
Supplement: Supplementary file 1 [file molecules-29-00979-s001.zip]

Archive with 1 entries (1 files):
- molecules-2743982-supplementary.pdf
